# Supplementary material for: Intracrine VEGF Signaling Is Required for Adult Hippocampal Neural Stem Cell Maintenance and Vascular Proximity
Source: Mol Neurobiol. 2025 Mar 25;62(8):9604–24. doi: 10.1007/s12035-025-04861-1 (PMC12289830; doi:10.1007/s12035-025-04861-1)
Supplement: Supplementary file 2 — Supplementary file2 (XLSX 21.1 KB) [file 12035_2025_4861_MOESM2_ESM.xlsx]

## Sheet: Sheet1
Figure	Panel	Test					Posthoc test
2	b	ANOVA summary					Dunnett's multiple comparisons test	Mean Diff.	95.00% CI of diff.	Below threshold?	Summary	Adjusted P Value
		F	4.818				0 vs. 10	0.113	-0.07883 to 0.3048	No	ns	0.3938
		P value	0.0025				0 vs. 15	0.1618	-0.03003 to 0.3536	No	ns	0.1217
		P value summary	**				0 vs. 30	0.2805	0.08294 to 0.4780	Yes	**	0.0029
		Significant diff. among means (P < 0.05)?	Yes				0 vs. 45	0.2836	0.08608 to 0.4812	Yes	**	0.0026
		R squared	0.2998
2	c	ANOVA summary					Dunnett's multiple comparisons test	Mean Diff.	95.00% CI of diff.	Below threshold?	Summary	Adjusted P Value
		F	8.786				Vehicle vs. 2.5 μM SU5416	0.09111	-0.05514 to 0.2373	No	ns	0.3094
		P value	0.0001				Vehicle vs. 25 μM SU5416	0.1961	0.04990 to 0.3424	Yes	**	0.006
		P value summary	***				Vehicle vs. SU1498	0.2902	0.1439 to 0.4364	Yes	****	<0.0001
		Significant diff. among means (P < 0.05)?	Yes
		R squared	0.3746
2	d	ANOVA summary					Dunnett's multiple comparisons test	Mean Diff.	95.00% CI of diff.	Below threshold?	Summary	Adjusted P Value
		F	0.2711				0 vs. 5	0.02462	-0.1877 to 0.2370	No	ns	0.9974
		P value	0.923				0 vs. 10	0.00367	-0.2087 to 0.2160	No	ns	>0.9999
		P value summary	ns				0 vs. 15	0.06911	-0.1432 to 0.2814	No	ns	0.8349
		Significant diff. among means (P < 0.05)?	No				0 vs. 30	0.04469	-0.1676 to 0.2570	No	ns	0.9652
		R squared	0.07003				0 vs. 45	0.0004487	-0.2119 to 0.2128	No	ns	>0.9999
2	e	ANOVA summary					Dunnett's multiple comparisons test	Mean Diff.	95.00% CI of diff.	Below threshold?	Summary	Adjusted P Value
		F	1.928				0 vs. 1	0.03069	-0.08107 to 0.1425	No	ns	0.8267
		P value	0.1577				0 vs. 10	0.09445	-0.01731 to 0.2062	No	ns	0.1089
		P value summary	ns				0 vs. 100	0.006086	-0.1057 to 0.1178	No	ns	0.9981
		Significant diff. among means (P < 0.05)?	No
		R squared	0.2243
2	f	ANOVA summary					Dunnett's multiple comparisons test	Mean Diff.	95.00% CI of diff.	Below threshold?	Summary	Adjusted P Value
		F	1.091				0 vs. 10	0.03333	-0.09119 to 0.1579	No	ns	0.9047
		P value	0.3782				0 vs. 15	0.06375	-0.06078 to 0.1883	No	ns	0.5105
		P value summary	ns				0 vs. 30	0.09524	-0.03499 to 0.2255	No	ns	0.2087
		Significant diff. among means (P < 0.05)?	No				0 vs. 60	0.02013	-0.1044 to 0.1447	No	ns	0.983
		R squared	0.1234
2	g	ANOVA summary					Dunnett's multiple comparisons test	Mean Diff.	95.00% CI of diff.	Below threshold?	Summary	Adjusted P Value
		F	1.091				0 vs. 1	0.0283	-0.1144 to 0.1710	No	ns	0.9225
		P value	0.3759				0 vs. 10	0.09301	-0.04970 to 0.2357	No	ns	0.2589
		P value summary	ns				0 vs. 50	0.06909	-0.07362 to 0.2118	No	ns	0.4824
		Significant diff. among means (P < 0.05)?	No
		R squared	0.1406
2	h	Two-way ANOVA	Ordinary				Tukey's multiple comparisons test	Mean Diff.	95.00% CI of diff.	Below threshold?	Summary
		Alpha	0.05
							No Su:0 ng/ml VEGF vs. No Su:10 ng/ml VEGF	-0.9676	-1.322 to -0.6132	Yes	****
		Source of Variation	% of total variation	P value	P value summary		No Su:0 ng/ml VEGF vs. Su:0 ng/ml VEGF	0.6786	0.3242 to 1.033	Yes	***
		Interaction	10.86	<0.0001	****		No Su:0 ng/ml VEGF vs. Su:10 ng/ml VEGF	0.6239	0.2695 to 0.9783	Yes	***
		Row Factor	67.16	<0.0001	****		No Su:10 ng/ml VEGF vs. Su:0 ng/ml VEGF	1.646	1.292 to 2.001	Yes	****
		Column Factor	13.62	<0.0001	****		No Su:10 ng/ml VEGF vs. Su:10 ng/ml VEGF	1.591	1.237 to 1.946	Yes	****
							Su:0 ng/ml VEGF vs. Su:10 ng/ml VEGF	-0.05478	-0.4092 to 0.2996	No	ns
2	i	Two-way ANOVA	Ordinary				Bonferroni's multiple comparisons test	Mean Diff.	95.00% CI of diff.	Below threshold?	Summary
		Alpha	0.05
							Row 1:0 ng/ml VEGF vs. Row 1:10 ng/ml VEGF	-0.9796	-1.477 to -0.4817	Yes	***
		Source of Variation	% of total variation	P value	P value summary		Row 1:0 ng/ml VEGF vs. Row 2:0 ng/ml VEGF	0.1462	-0.3516 to 0.6441	No	ns
		Interaction	18.8	0.0038	**		Row 1:0 ng/ml VEGF vs. Row 2:10 ng/ml VEGF	-0.01919	-0.5170 to 0.4787	No	ns
		nab	34.73	0.0006	***		Row 1:10 ng/ml VEGF vs. Row 2:0 ng/ml VEGF	1.126	0.6279 to 1.624	Yes	***
		vegf	37.18	0.0005	***		Row 1:10 ng/ml VEGF vs. Row 2:10 ng/ml VEGF	0.9604	0.4625 to 1.458	Yes	***
							Row 2:0 ng/ml VEGF vs. Row 2:10 ng/ml VEGF	-0.1654	-0.6633 to 0.3324	No	ns
S1	b	Unpaired t test
		P value	0.007
		P value summary	**
		Significantly different (P < 0.05)?	Yes
		One- or two-tailed P value?	Two-tailed
		t, df	t=3.598, df=8
4	e	Kruskal-Wallis test					Dunn's multiple comparisons test	Mean rank diff.	Significant?	Summary	Adjusted P Value
		P value	0.0002				0 vs. 10	-11.73	No	ns	0.0749
		Exact or approximate P value?	Approximate				0 vs. 20	-16.82	Yes	**	0.0039
		P value summary	***				0 vs. 40	-23.02	Yes	****	<0.0001
		Do the medians vary signif. (P < 0.05)?	Yes
		Number of groups	4
		Kruskal-Wallis statistic	19.44
4	f	Two-way ANOVA	Ordinary				Šídák's multiple comparisons test	Predicted (LS) mean diff.	95.00% CI of diff.	Below threshold?	Summary
		Alpha	0.05
							Control - VEGF
		Source of Variation	% of total variation	P value	P value summary		Control	-0.06367	-0.3182 to 0.1909	No	ns
		Interaction	10	0.0454	*		TAPI	-0.388	-0.6504 to -0.1256	Yes	**
		TAPI Tx	2.119e-05	0.9976	ns
		VEGF Tx	19.4	0.0067	**
5	a	Unpaired t test
		P value	<0.0001
		P value summary	****
		Significantly different (P < 0.05)?	Yes
		One- or two-tailed P value?	Two-tailed
		t, df	t=11.96, df=10
5	c	Two-way RM ANOVA	Matching: Stacked				Šídák's multiple comparisons test	Mean Diff.	95.00% CI of diff.	Below threshold?	Summary
		Assume sphericity?	Yes
		Alpha	0.05				Scramble - Vegfa
							GFP-	0.1045	-0.1001 to 0.3091	No	ns
		Source of Variation	% of total variation	P value	P value summary		GFP+	0.2491	0.04455 to 0.4537	Yes	*
		GFP x Virus	3.256	0.0457	*
		GFP	1.526	0.1573	ns
		Virus	19.47	0.0433	*
		Well	64.66	0.0005	***
6	b	Unpaired t test
		P value	0.0125
		P value summary	*
		Significantly different (P < 0.05)?	Yes
		One- or two-tailed P value?	Two-tailed
		t, df	t=4.318, df=4
6	c	Unpaired t test
		P value	0.427
		P value summary	ns
		Significantly different (P < 0.05)?	No
		One- or two-tailed P value?	Two-tailed
		t, df	t=0.8833, df=4
6	e
	VEGFlox/lox	Two-way RM ANOVA	Matching: Across row				Šídák's multiple comparisons test	Mean Diff.	95.00% CI of diff.	Below threshold?	Summary	Adjusted P Value
		Assume sphericity?	Yes
		Alpha	0.05				mCh - mCh-Cre
							mCherry+	-12.23	-16.79 to -7.675	Yes	****	<0.0001
		Source of Variation	% of total variation	P value	P value summary		mCherry-	0.3052	-4.250 to 4.861	No	ns	0.9846
		Virus x mCherry	23.84	0.0003	***
		Virus	21.58	0.0006	***
		mCherry	17.98	0.001	***
		Subject	18.88	0.4501	ns
	WT	Two-way RM ANOVA	Matching: Across row				Šídák's multiple comparisons test	Mean Diff.	95.00% CI of diff.	Below threshold?	Summary	Adjusted P Value
		Assume sphericity?	Yes
		Alpha	0.05				mCh - mChCre
							mCherry+	1.692	-2.631 to 6.015	No	ns	0.5973
		Source of Variation	% of total variation	P value	P value summary		mCherry-	1.092	-3.231 to 5.415	No	ns	0.8042
		Virus x mCherry+/-	0.1571	0.8091	ns
		Virus	3.388	0.3281	ns
		mCherry+/-	1.48	0.462	ns
		Subject	53.28	0.3147	ns
6	h
	VEGFlox/lox	Two-way RM ANOVA	Matching: Stacked				Šídák's multiple comparisons test	Predicted (LS) mean diff.	95.00% CI of diff.	Below threshold?	Summary	Adjusted P Value
		Assume sphericity?	Yes
		Alpha	0.05				VEGFlox-mCherry - VEGFlox-Cre
							1	-0.6378	-1.620 to 0.3443	No	ns	0.329
		Source of Variation	% of total variation	P value	P value summary		2	1.084	0.1016 to 2.066	Yes	*	0.026
		passage x virus	30.97	<0.0001	****		3	2.242	1.259 to 3.224	Yes	****	<0.0001
		passage	6.125	0.0476	*		4	2.707	1.725 to 3.689	Yes	****	<0.0001
		virus	33.84	0.0001	***
		Subject	4.009	0.541	ns
	WT	Two-way RM ANOVA	Matching: Stacked				Šídák's multiple comparisons test	Mean Diff.	95.00% CI of diff.	Below threshold?	Summary	Adjusted P Value
		Assume sphericity?	No
		Alpha	0.05				WT mCherry - WT Cre
							1	0.715	-1.066 to 2.496	No	ns	0.5893
		Source of Variation	% of total variation	P value	P value summary		2	1.09	-0.04433 to 2.225	No	ns	0.0606
		passage x virus	0.6703	0.9035	ns		3	1.025	-0.9232 to 2.973	No	ns	0.3645
		passage	2.32	0.4875	ns		4	1.18	-1.695 to 4.054	No	ns	0.6065
		virus	22.04	0.0396	*
		Subject	39.39	0.0052	**
7	c	Three-way ANOVA	Matching by factors: cell type & GFP
		Assume sphericity?	Yes
		Alpha	0.05
		Source of Variation	% of total variation	P value	P value summary		Šídák's multiple comparisons test	Predicted (LS) mean diff.	95.00% CI of diff.	Below threshold?	Summary	Adjusted P Value
		cell type	48.75	<0.0001	****		Bold indicates comparisons shown on graph and of greatest relevance
		GFP	8.051	<0.0001	****		RGL-NSC:Scramble GFP+ vs. IPC:Scramble GFP+	4.193	2.412 to 5.974	Yes	****	<0.0001
		shrna	3.876	0.0589	ns		RGL-NSC:Vegfa GFP+ vs. IPC:Vegfa GFP+	3.74	1.852 to 5.629	Yes	****	<0.0001
		cell type x GFP	0.006688	0.8471	ns		RGL-NSC:Scramble GFP- vs. IPC:Scramble GFP-	4.513	2.732 to 6.294	Yes	****	<0.0001
		cell type x shrna	0.3485	0.3404	ns		RGL-NSC:Vegfa GFP- vs. IPC:Vegfa GFP-	3.608	1.720 to 5.497	Yes	****	<0.0001
		GFP x shrna	14.74	<0.0001	****		RGL-NSC:Scramble GFP+ vs. RGL-NSC:Vegfa GFP+	-3.112	-5.306 to -0.9187	Yes	**	0.001
		cell type x GFP x shrna	0.03865	0.6439	ns		RGL-NSC:Scramble GFP- vs. RGL-NSC:Vegfa GFP-	1.527	-0.6661 to 3.721	No	ns	0.409
		Subject	13.92				IPC:Scramble GFP+ vs. IPC:Vegfa GFP+	-3.565	-5.758 to -1.371	Yes	***	0.0001
		Subject x cell type	5.39				IPC:Scramble GFP- vs. IPC:Vegfa GFP-	0.6227	-1.571 to 2.816	No	ns	0.9979
		Subject x GFP	2.831				RGL-NSC:Scramble GFP+ vs. RGL-NSC:Scramble GFP-	-0.7358	-2.204 to 0.7325	No	ns	0.8164
							RGL-NSC:Vegfa GFP+ vs. RGL-NSC:Vegfa GFP-	3.904	2.347 to 5.461	Yes	****	<0.0001
							IPC:Scramble GFP+ vs. IPC:Scramble GFP-	-0.4157	-1.884 to 1.053	No	ns	0.9973
							IPC:Vegfa GFP+ vs. IPC:Vegfa GFP-	3.772	2.215 to 5.329	Yes	****	<0.0001
	e	Three-way ANOVA	Matching by factors: cell type & GFP				Šídák's multiple comparisons test	Predicted (LS) mean diff.	95.00% CI of diff.	Below threshold?	Summary	Adjusted P Value
		Assume sphericity?	Yes				Bold indicates comparisons shown on graph and of greatest relevance
		Alpha	0.05				RGL:GFP+ scramble vs. IPC:GFP+ scramble	-21.42	-31.82 to -11.01	Yes	****	<0.0001
							RGL:GFP+ Vegfa vs. IPC:GFP+ Vegfa	-47.16	-58.96 to -35.35	Yes	****	<0.0001
		Source of Variation	% of total variation	P value	P value summary	Significant?	RGL:GFP- scramble vs. IPC:GFP- scramble	-40.3	-50.71 to -29.89	Yes	****	<0.0001
		cell type	89.34	<0.0001	****	Yes	RGL:GFP- Vegfa vs. IPC:GFP- Vegfa	-35.66	-47.46 to -23.86	Yes	****	<0.0001
		GFP	2.264e-30	0.0001	***	Yes	RGL:GFP+ scramble vs. RGL:GFP+ Vegfa	12.87	5.003 to 20.74	Yes	***	0.0003
		shrna	0	>0.9999	ns	No	RGL:GFP- scramble vs. RGL:GFP- Vegfa	-2.32	-10.19 to 5.548	No	ns	0.9959
		cell type x GFP	0.2333	0.2804	ns	No	IPC:GFP+ scramble vs. IPC:GFP+ Vegfa	-12.87	-20.74 to -5.003	Yes	***	0.0003
		cell type x shrna	1.904	0.0158	*	Yes	IPC:GFP- scramble vs. IPC:GFP- Vegfa	2.32	-5.548 to 10.19	No	ns	0.9959
		GFP x shrna	9.479e-31	0.0049	**	Yes	RGL:GFP+ scramble vs. RGL:GFP- scramble	9.442	2.033 to 16.85	Yes	**	0.0081
		cell type x GFP x shrna	3.948	0.0004	***	Yes	RGL:GFP+ Vegfa vs. RGL:GFP- Vegfa	-5.749	-14.15 to 2.652	No	ns	0.3498
		Subject	1.302e-30				IPC:GFP+ scramble vs. IPC:GFP- scramble	-9.442	-16.85 to -2.033	Yes	**	0.0081
		Subject x cell type	3.539				IPC:GFP+ Vegfa vs. IPC:GFP- Vegfa	5.749	-2.652 to 14.15	No	ns	0.3498
		Subject x GFP	1.191e-30
